# Supplementary material for: Doppler-defined pulmonary hypertension in β-thalassemia major in Kurdistan, Iraq
Source: PLoS One. 2020 Dec 10;15(12):e0243648. doi: 10.1371/journal.pone.0243648 (PMC7728223; doi:10.1371/journal.pone.0243648)
Supplement: S1 Table — (XLSX) [file pone.0243648.s001.xlsx]

## Sheet: Sheet1
Age (yr)	Sex	Transfusion Freq./year	Hemoglobin (gm/dl)	Reticulcytes (%)	LDH (U/L)	S. Ferritin (ng/ml)	Bilirubin (mg/dl)	TRV (m/s)	LVEF (%)	HCV*
27	Female	18	8.4	9	1046	3823	4.3	3.9	53	1
19	Male	18	8.6	8	276	12053	2.4	3.7	63	1
19	Male	22	9.1	7.4	538	2947	1.2	3.2	60	1
18	Female	18	7.7	7.5	411	8125	1.15	3.1	61	1
23	Female	18	6.6	8.7	619	4078	1.63	3	53	1
14	Female	20	9.5	5.1	473	2802	1.5	3	53	1
20	Female	16	10.3	7.4	385	4693	1.7	2.9	65	1
15	Female	16	8.1	7.5	565	8305	2.1	2.9	53	1
12	Female	17	9.3	7.1	368	3602	1.9	2.85	68	0
10	Female	17	8.1	5.8	359	5869	0.94	2.8	63	0
18	Male	20	8.4	6.5	437	2716	1.4	2.8	68	0
12	Female	18	7.4	3.8	294	3036	1.8	2.8	63	0
18	Male	15	8.3	8.5	377	2014	6	2.7	63	0
17	Male	18	8.6	7.4	360	5706	2.4	2.7	61	0
18	Male	18	6.3	7.1	792	5197	2.9	2.65	61	1
18	Male	20	8.6	5.7	434	1143	2.5	2.63	70	0
17	Female	18	6.5	7	389	1255	1.4	2.6	58	0
19	Male	18	7.5	6.8	474	2000	1.3	2.6	33	0
14	Female	16	9.4	6.5	475	1002	1.07	2.6	63	0
12	Male	18	11.5	4.8	348	4717	1.17	2.6	63	0
9	Female	15	7.7	8	451	2161	3.4	2.6	63	0
20	Male	16	8.1	7	431	349	2.1	2.6	65	0
28	Male	16	9.6	5.4	288	8770	1.8	2.6	63	0
13	Female	17	7.5	6.4	236	4281	1.4	2.6	63	0
15	Male	16	8.8	2.9	198	5733	2.1	2.6	63	0
19	Male	15	10	6.2	572	3056	2	2.4	58	1
14	Male	20	7	5.6	368	1842	1.1	2.3	58	1
22	Female	18	8.1	4.1	280	6593	3.1	2.3	51	1
10	Male	15	8.3	5.5	389	3547	1.39	2.3	63	0
11	Female	18	8.6	5	218	6775	0.99	2.2	53	0
31	Female	15	9.5	5.4	328	1308	2.13	2.2	63	0
28	Female	12	9.2	5.5	315	670	1.8	2.2	57	1
17	Male	15	10.7	4.3	300	4682	2	2.2	63	0
15	Female	18	8.1	6.4	300	5572	2.1	2.2	65	0
15	Male	20	9.5	5.8	722	1857	1.1	2.2	69	0
35	Female	18	10	6.4	309	5085	1.2	2.2	58	0
21	Male	16	8.8	2.8	267	7250	1.3	2.2	63	0
9	Male	14	7.1	4.7	424	3800	0.84	2.1	61	0
18	Male	15	7.3	7.5	243	4600	1.91	2	69	0
9	Female	18	7.2	7	200	1500	1.5	2	61	0
16	Male	16	7.3	4	347	2496	2.1	2	63	0
26	Male	19	9.7	2.1	283	2890	1.15	2	69	0
12	Female	14	9.6	3.1	214	1599	2.3	2	61	1
26	Female	18	9.6	4.1	208	1550	1.1	2	63	0
21	Male	16	10	2.4	305	5740	1	2	68	1
12	Male	16	8.3	3.4	185	421	2.9	1.9	67	0
15	Male	15	9.1	2.5	285	2006	1.5	1.9	58	0
14	Female	16	6.9	5.5	223	450	0.74	1.8	63	1
18	Male	16	9.4	7	169	1817	0.64	1.8	51	0
16	Female	14	8.1	6.1	280	683	1.1	1.8	63	0
18	Male	14	8.3	3.5	454	2716	3.89	1.8	63	1
12	Female	14	9.5	2.7	204	690	1.4	1.8	73	0
21	Male	18	6.4	4.1	348	949	2.69	1.8	70	0
13	Female	18	6.2	5.4	397	3486	2.1	1.8	66	0
13	Male	16	10.6	4.8	216	4078	1.2	1.75	58	0
12	Male	14	9.4	2.1	196	2860	0.9	1.74	66	0
17	Female	17	9.1	7.4	210	2582	1.09	1.7	47	0
13	Male	13	8.6	4.7	210	6229	2.6	1.7	53	0
26	Male	18	10.2	3.1	205	3906	1.5	1.7	68	0
24	Female	18	9.7	3.1	190	1591	2.1	1.7	63	0
24	Male	14	8.8	8.2	325	2358	1.5	1.7	68	0
20	Female	16	7.6	4.2	285	6374	1.92	1.7	62	0
19	Female	16	8.1	7	158	1350	1.2	1.67	63	0
13	Male	25	8.7	2.4	196	2968	0.81	1.6	58	0
13	Male	12	8.2	4.7	197	1165	1.32	1.6	63	0
16	Female	12	7.7	2.7	259	7334	1.8	1.6	46	0
14	Female	16	7.3	5.5	224	7074	2	1.6	61	0
24	Female	16	9.1	2.1	190	2006	1.1	1.6	63	0
22	Female	16	9	3	206	7748	1.01	1.6	65	0
21	Female	16	9.3	5.1	180	4928	2.18	1.5	63	0
17	Male	18	10	2.1	197	1300	0.91	1.5	68	0
20	Female	12	7.8	3.5	215	2703	1.5	1.5	63	0
18	Male	20	9.5	5.6	224	2415	1.66	1.5	70	1
16	Male	16	10.6	1.8	213	2107	1.2	1.5	68	0
27	Female	18	8.7	4.2	205	1684	0.4	1.5	68	1
11	Female	15	7.4	5.4	196	2150	1.6	1.5	66	0
12	Male	19	9.7	2.1	189	4910	1.1	1.5	63	0
11	Female	18	10	1.8	282	7010	2	1.5	54	0
20	Male	16	10.4	2.7	113	1680	1	1.5	54	0
33	Female	24	11.4	1.4	194	2391	1.06	1.4	61	0
16	Female	15	8.7	4.6	211	10890	1.4	1.3	61	1
24	Male	16	9.4	2.4	313	1640	1.5	1.3	68	0
16	Female	16	8.8	2.1	185	5038	1.2	1.3	67	1
21	Female	12	8.6	1.9	211	2131	1.09	1.3	61	1
19	Male	20	9	5.1	252	5864	4.1	1.25	69	0
15	Female	16	9.6	4.2	252	12000	1.4	1.2	58	0
17	Female	14	7.1	3.4	198	3985	1.4	1.2	63	0
19	Male	16	9.6	2.1	241	6294	1.29	1.2	68	1
16	Male	18	8.9	10	210	5251	1.72	1.2	68	0
23	Male	18	8.4	3.5	239	2864	1.1	1.2	63	1
16	Male	16	5.5	9.3	205	3907	2	1.1	68	1
17	Male	16	9.8	2	207	5024	1.5	1.1	63	0
31	Male	17	8.2	4.1	185	3405	1.1	1.1	61	0
11	Female	16	10.1	8	186	3810	1.1	1.1	68	1
15	Female	19	8.9	7	699	9901	2.1	1	53	0
10	Female	18	9.1	6.2	192	2816	1	1	56	0
12	Male	18	7.4	1.9	185	1468	1.2	1	58	0
18	Male	17	9	2	186	3821	1.1	1	63	0
14	Male	16	8.5	10.2	195	3907	1.1	1	61	0
15	Male	20	9.9	6	196	11400	1.4	1	59	0
										*1:seopositive
										*0: Negative
